# Supplementary material for: Investigating Sexual Characteristics in Two Frog Species Under Exposure to River Water Polluted with Endocrine Disruptors
Source: Animals (Basel). 2025 Nov 21;15(23):3364. doi: 10.3390/ani15233364 (PMC12691299; doi:10.3390/ani15233364)
Supplement: Supplementary file 1 [file animals-15-03364-s001.zip]

Archive with 8 entries (8 files):
- Figure S1 Mean temperature pH conductivity weeks and groups.png
- Figure S2 Comparison of T pH Cond across tanks.png
- Figure S3 Distr SVL.png
- Figure S4 Distr weight.png
- Figure S5 SVL DR regression hindlimbs.png
- Table S1 Rana temporaria variables.pdf
- Table S2.pdf
- Table S3 DR stats.pdf
